# Supplementary material for: Confirmatory Analysis of Per and Polyfluoroalkyl Substances in Milk and Infant Formula Using UHPLC–MS/MS
Source: Molecules. 2021 Jun 16;26(12):3664. doi: 10.3390/molecules26123664 (PMC8234569; doi:10.3390/molecules26123664)
Supplement: Supplementary file 1 [file molecules-26-03664-s001.zip]

Archive with 1 entries (1 files):
- molecules-1165958-supplementary.pdf
